# Supplementary material for: Dissecting the Within-Africa Ancestry of Populations of African Descent in the Americas
Source: PLoS One. 2011 Jan 6;6(1):e14495. doi: 10.1371/journal.pone.0014495 (PMC3017210; doi:10.1371/journal.pone.0014495)
Supplement: File S2 — NRY marker information. (0.11 MB XLS) [file pone.0014495.s002.xls]

## Sheet: Sheet1
							2002 Hg name			A1																E1	E2				E3	E3a	E3a7	Sum E3b	E3b	E3b1	E3b2	E3b3										K2
	Geography Information			Language Information		Ethnicity Information	Number of individuals	Sum Hg A	A*	A1a	A2	A2b	A3*	A3b1	A3b2	Sum Hg B	B*	B2*	B2a*	B2a1	B2a1a	B2b*	B2b1	B2b4	E*	E1a	Sum Hg E2	E2*	E2a	E2b	E1b1	E1b1a	E1b1a7	Sum Hg E1b1b1	E1b1b1	E1b1b1a	E1b1b1b	E1b1b1c	C	D	F	G	I	J	H	Sum Hg K	K	T	L
Published by	Continent	Within Continent	Country	Language Superfamily	Language Family/Group	Ethnic group			M91*	M31	P3 (or M6, M14)	P28	M32*	M51	M13		M60	M182*	M150*	M218	M152 (or M109)	50f2* (or M112)	P6	P7	SRY4064 (or M96)	M33	M75	M75*	M41	M54 (or M98)	P2*	M2 (=P1)	M191	M-35	M35*	M78	M81	M123	M216	M174	M89 (or P14)	M201	M170	M304 (or 12f2a)	M69	M9	M9*	M70*	M11 (or M20)
Beleza 2005	Africa	SW	Cabinda/Angola	Niger-Congo	Bantu	Mixed Bantu	74	0								7	0	0	1	0	6	0			0	0	0	0			0	34	24	0					0	0	1	0	0	0		0	0		0
Brion 2005	Africa	E	Somalia			multiple	105	0								1	x	x	x	x	x	x	x	x	0	0	0	0			0	1	x	81	78	x	3	0	0	0	3	1	0	2	x	15	15	x	x
Brion 2005	Africa	SE	Mozambique			multiple	130	1	x	x	x	x	x	x	x	23	x	x	x	x	x	x	x	x	0	0	9	9	x	x	0	93	x	1	0		1	0	0	0		0	0	0		0	0
Brion 2005	America	S	Colombia			mixed	60	0								0									0	0	0	0			0	5	x	8	4	x	2	2	0	0		1	2	4		1	1	x
Brion 2005	America	S	Argentina			mixed	81	0								0									0	0	0	0			0	0		1	0		0	1	0	0		6	5	8		1	1	x
Brion 2005	Asia		Thailand				84	0								0									0	0	0	0			0	0		0	0		0	0	6	0	3	0	0	1	x	4	4	x	x
Brion 2005	Asia		China				55	0								0									0	0	0	0			0	0		0	0		0	0	3	1		0	0	0		3	3	x
Brion 2005	Asia		Japan				40	0								0									0	0	0	0			0	0		0	0		0	0	4	12	1	0	0	0	x	1	1	x	x
Brion 2005	Europe		Germany				150	0								0									0	0	0	0			3	3	x	12	10	x	0	2	0	0		3	29	10		1	1	x
Brion 2005	Europe		Denmark				150	0								0									0	0	0	0			0	0		4	3	x	0	1	0	0		1	56	4		0	0
Brion 2005	Europe		Galicia				130	0								0									0	0	0	0			1	0		13	6	x	6	1	1	0		2	17	19		2	2	x
Brion 2005	Eurasia		Turkey				51	0								0									0	0	0	0			0	0		4	1	x	0	3	0	0		5	4	17		2	2	x
Brion 2005	Greenland		Greenland				90	0								0									0	0	0	0			0	0		1	1	x	0	0	1	0		0	20	2		0	0
Cruciani 2002	Africa	C	C.A.R	Niger-Congo	Bantu	Biaka Pygmies	20	0	0	0	0		0	0	0	7	0	0	0	0	1	2	x	4		0	0		0	0	0	5	8	0	0	0	0	0				0		0		0		0
Cruciani 2002	Africa	C	C.A.R	Niger-Congo	Bantu	Lissongo	4	0	0	0	0		0	0	0	1	0	0	0	0	0	1	x	x		0	0		0	0	0	2	1	0	0	0	0	0				0		0		0		0
Cruciani 2002	Africa	C	D.R.C	Nilo-Saharan	Central Sudanic	Mbuti Pygmies	12	0	0	0	0		0	0	0	4	0	0	1	0	0	3	x	x		0	3		0	3	0	1	4	0	0	0	0	0				0		0		0		0
Cruciani 2002	Africa	E	Ethiopia	Afro-Asiatic	Semitic	Jews	22	9	0	0	0		0	0	9	0	0	0	0	0	0	0				0	0		0	0	4	0	0	7	2	2	0	3				0		1		1		1
Cruciani 2002	Africa	N	Morocco	Afro-Asiatic	Semitic	Arabs	49	0	0	0	0		0	0	0	0	0	0	0	0	0	0				0	0		0	0	0	0	0	37	0	21	16	0				1		10		0		0
Cruciani 2002	Africa	N	Morocco	Afro-Asiatic	Semitic	Berbers	64	2	0	2	0		0	0	0	0	0	0	0	0	0	0				1	0		0	0	0	3	0	51	0	7	44	0				3		4		0		0
Cruciani 2002	Africa	S	South Africa	Khoisan	Northern	!Kung	64	23	0	0	5	x	0	18	0	5	0	0	0	0	0	5	x	x		0	4		0	4	0	15	10	7	7	0	0	0				0		0		0		0
Cruciani 2002	Africa	S	South Africa	Khoisan	Central	Khwe	26	3	0	0	0		0	3	0	0	0	0	0	0	0	0				0	1		0	1	0	14	0	8	8	0	0	0				0		0		0		0
Cruciani 2002	Africa	W	Burkina Faso	Niger-Congo	Atlantic N	Fulbe	20	0	0	0	0		0	0	0	0	0	0	0	0	0	0				2	0		0	0	0	18	0	0	0	0	0	0				0		0		0		0
Cruciani 2002	Africa	W	Burkina Faso	Niger-Congo	Volta-Gur	Mossi	49	0	0	0	0		0	0	0	1	0	0	0	0	0	0				0	2		0	2	1	33	11	1	1	0	0	0				0		0		0		0
Cruciani 2002	Africa	W	Burkina Faso	Niger-Congo	Atlantic N	Rimaibe	37	0	0	0	0		0	0	0	0	0	0	0	0	0	0				2	10		0	10	1	21	3	0	0	0	0	0				0		0		0		0
Cruciani 2002	Africa	WC	Cameroon S	Niger-Congo	Bantu	Bakaka	12	0	0	0	0		0	0	0	0	0	0	0	0	0	0				0	0		0	0	0	9	3	0	0	0	0	0				0		0		0		0
Cruciani 2002	Africa	WC	Cameroon S	Niger-Congo	Bantu	Bamileke	48	0	0	0	0		0	0	0	2	0	0	0	0	0	0				0	0		0	0	0	19	27	0	0	0	0	0				0		0		0		0
Cruciani 2002	Africa	WC	Cameroon N	Afro-Asiatic	Chadic	Daba	18	0	0	0	0		0	0	0	0	0	0	0	0	0	0				0	4		0	4	0	5	0	1	0	1	0	0				0		0		0		0
Cruciani 2002	Africa	WC	Cameroon S	Niger-Congo	Bantu	Ewondo	29	0	0	0	0		0	0	0	3	0	0	0	0	3	0				0	0		0	0	0	19	6	0	0	0	0	0				0		0		0		0
Cruciani 2002	Africa	WC	Cameroon N	Niger-Congo	Volta-Adamawa	Fali	39	0	0	0	0		0	0	0	7	0	0	0	0	7	0				0	0		0	0	0	10	13	0	0	0	0	0				0		0		0		0
Cruciani 2002	Africa	WC	Cameroon N	Niger-Congo	Atlantic N	Fulbe	17	2	0	0	0		0	0	2	0	0	0	0	0	0	0				9	0		0	0	1	0	0	0	0	0	0	0				0		0		3		3
Cruciani 2002	Africa	WC	Cameroon N	Niger-Congo	Volta-Adamawa	Mixed Adamawa	18	1	0	0	0		0	0	1	2	0	0	0	1	1	0				0	0		0	0	0	5	0	0	0	0	0	0				0		0		0		0
Cruciani 2002	Africa	WC	Cameroon N	Afro-Asiatic	Chadic	Mixed Chadic	15	1	0	0	0		0	0	1	1	0	0	0	0	1	0				0	0		0	0	0	1	1	1	0	1	0	0				0		0		0		0
Cruciani 2002	Africa	WC	Cameroon N	Nilo-Saharan	Central Sudanic	Mixed Nilo-Saharan	9	2	0	0	0		0	0	2	2	0	0	0	0	0	2	x	x		0	1		0	1	0	1	2	0	0	0	0	0				0		0		0		0
Cruciani 2002	Africa	WC	Cameroon N	Afro-Asiatic	Chadic	Ouldeme	21	0	0	0	0		0	0	0	1	0	0	0	0	1	0				0	0		0	0	0	0	0	0	0	0	0	0				0		0		0		0
Cruciani 2002	Africa	WC	Cameroon N	Niger-Congo	Volta-Adamawa	Tali	15	0	0	0	0		0	0	0	0	0	0	0	0	0	0				3	0		0	0	0	8	3	0	0	0	0	0				0		0		0		0
Goncalves 2005	Archipelago/island	NW	Madeira			mixed	129	1	1	0	x	x	0			0										0	0	0			0	0		18	2	7	7	2	0		0	4	9	15	0	4	0	4	2
Goncalves 2005	Archipelago/island	NW	Acores			mixed	121	0	0	0			0			0										0	0	0			0	1	x	11	0	4	6	1	0		0	10	8	16	0	2	0	2	0
Goncalves 2005	Europe		Portugal				303	2	2	0	x	x	0			0										5	0	0			0	0		44	6	15	17	6	2		2	20	19	34	0	0		0	0
Goncalves 2007	Archipelago/island	WC	Sao Tome			mixed*	150	2	0	0	2	x	0			0									0	0	0	0			3	126	x	0	0						1	1	3	0	0	0	0
Goncalves 2008	America	S	Brazil			AA	120	0								4	4	x	x	x	x	x	x	x	0	1	1	1	x	x	0	28	24	9	0	5	3	1	0	0	51	x	x	x	x		x	x	x
Guerreiro-JR 2009	America	S	Brazil			AA	54	0								2	x	x	x	x	x	x	x	x	5	x	0	x	x	x	x	14	x	0	x	x	x	x	0	0	10	x	2	2	x	2	2	x	x
Guerreiro-JR 2009	America	S	Brazil			EA	203	0								0									13	x	0	x	x	x	x	1	x	0	x	x	x	x	0	0	21	x	16	22	x	3	3	x	x
Hammer 2006	America	N	USA			AA**	653	9	0	2	0		0		7	15	5		0		10	0			33	x		x	x	x	4	404	x	13	6	7	x	x	0	0	0	6	34	5	0	2	0	2	0
Hammer 2006	America	N	USA			EA**	925	1	0	0	0		0		1	1	0		0		1	0			2	x		x	x	x	1	8	x	34	7	27	x	x	1	0	0	35	179	32	0	3	0	3	1
Hammer 2006	America	N	USA			HA^	479	0								0									5	x		x	x	x	11	28	x	37	14	23	x	x	2	0	0	21	35	47	0	5	0	5	2
Hammer 2006	America	N	USA			SA	62	0								0									0						0	1	x	0					3	1	0	0	0	1	0	0	0	0	0
Hammer 2006	America	N	USA			NA	398	0								0									1	x		x	x	x	0	5	x	5	1	4	x	x	36	0	0	1	18	6	0	0	0	0	0
Hünemeier 2007	America	S	Brazil			AA	187	0								3	3	x	x	x	x	x	x	x	0	3	3	3	x	x	0	53	21	11	7	2	2	0	0	0	93	x	x	x	x		x	x	x
Luis 2004	Africa	E	Kenya	Niger-Congo	Bantu	Bantu	29	4							4	1			1	x	x	0				0	5	0	1	4	0	6	9	4	4	0	0	0	0		0	0	0	0	0	0	0	0	0
Luis 2004	Africa	E	Rwanda	Niger-Congo	Bantu	Hutu	69	0							0	3			2	x	x	1	x	x		0	6	0	3	3	0	22	35	2	2	0	0	0	0		0	0	0	0	0	0	0	0	0
Luis 2004	Africa	E	Rwanda	Niger-Congo	Bantu	Tutsi	94	0							0	14			1	x	x	13	x	x		0	4	0	0	4	0	30	45	1	1	0	0	0	0		0	0	0	0	0	0	0	0	0
Luis 2004	Africa	E	Tanzania	Niger-Congo	Bantu	Wairak	43	3							3	3			1	x	x	2	x	x		0	1	0	1	0	0	10	8	16	16	0	0	0	0		0	0	0	0	0	2	0	2	0
Luis 2004	Africa	N	Egypt	Afro-Asiatic	Semitic	Arabs	147	4							4	0			0			0				1	0	0	0	0	0	2	2	53	4	27	12	10	0		0	13	1	47	0	12	0	12	0
Luis 2004	Africa	W	Benin	Niger-Congo	Volta-Kwa	Fon	100	0							0	0			0			0				0	5	0	0	5	0	38	57	0	0	0	0	0	0		0	0	0	0	0	0	0	0	0
Luis 2004	Africa	WC	Cameroon S	Niger-Congo	Bantu	Bamileke	85	0							0	0			0			0				0	0	0	0	0	0	35	50	0	0	0	0	0	0		0	0	0	0	0	0	0	0	0
Luis 2004	Africa	WC	Cameroon S	Niger-Congo	Bantu	Bantu	14	0							0	1			1	x	x	0				0	0	0	0	0	0	8	3	0	0	0	0	0	0		0	0	0	0	0	0	0	0	0
Luis 2004	Arabian penninsula		Oman	Afro-Asiatic	Semitic	Arabs	121	1							1	0			0			0				0	2	0	0	2	0	7	2	17	0	2	0	15	4		0	2	0	58	2	10	0	10	1
Mendizabal 2008	America	C	Cuba			mixed	132	0								0									0	1	2	2	x	x	0	13	x	18	2	6	8	2	0	0	0	8	11	6		2		2
Robino 2007	Africa	N	Algeria	Afro-Asiatic	Semitic	Arabs	102	0								0									0	0	0	0				8	x	52		6	46	0						28		0
Rosa 2007	Africa	W	Guinea Bissau	Niger-Congo	Atlantic N	Balanta	26	2	0	1	0		0		1	0	0								0	3	0	0			1	19	0	1	0	1	0	0		0	0						0
Rosa 2007	Africa	W	Guinea Bissau	Niger-Congo	Atlantic N	Bijagos	21	0	0	0	0		0		0	0	0								0	1	0	0			0	16	0	3	0	3	0	0		0	0						0
Rosa 2007	Africa	W	Guinea Bissau	Niger-Congo	Atlantic N	Felupe-Ejamat	50	1	0	1	0		0		0	0	0								0	17	1	1	x	x	1	29	0	1	1	0	0	0		0	0						0
Rosa 2007	Africa	W	Guinea Bissau	Niger-Congo	Atlantic N	Fulbe	59	1	0	1	0		0		0	0	0								0	4	1	1	x	x	0	43	1	8	2	6	0	0		0	0						0
Rosa 2007	Africa	W	Guinea Bissau	Niger-Congo	Mande	Mandenka	45	0	0	0	0		0		0	0	0								0	4	0	0			0	37	2	2	2	0	0	0		0	0						0
Rosa 2007	Africa	W	Guinea Bissau	Niger-Congo	Atlantic N	Nalu	17	0	0	0	0		0		0	1	1	x	x	x	x	x	x	x	1	2	0	0			0	12	0	1	0	1	0	0		0	0						0
Rosa 2007	Africa	W	Guinea Bissau	Niger-Congo	Atlantic N	Papel	64	5	0	5	0		0		0	0	0								0	13	0	0			1	44	0	1	1	0	0	0		0	0						0
Silva 2006	America	S	Brazil			mixed	127	0								1	x	x	x	x	x	x	x	x	2	x	0	x	x	x	0	10	x	12	0	5	6	1	0	0	0	3	13	9	x	5	2	3	2
Stefflova 2009	America	N	USA			AA	199	2	0	0	0		0		2	3	1	1	1	x	x	0			0	3	11	11	x	x	1	57	50	6	4	0	x	2			1	1	18	4	0				0
Stefflova 2009	America	N	USA			EA	190	0								0									0	0	0	0				1	0	19	12	1	x	6				8	21	28		1	1	x
Stefflova 2009	Africa	W	Senegal			multiple	33	0								0									0	5	3	3	x	x		23	0	2	2	x	x	0
Tishkoff 2007	Africa	E	Tanzania	Niger-Congo	Bantu	Mbugwe	15	0	0					0	0	1	0		1	x	x	0			6	x	0	x	x	x	x	5	x	3	3	x	x	x			0
Tishkoff 2007	Africa	E	Tanzania	Niger-Congo	Bantu	Turu	20	0	0					0	0	1	0		0			1	x	x	6	x	0	x	x	x	x	10	x	3	3	x	x	x			0
Tishkoff 2007	Africa	E	Tanzania	Khoisan		Hadza	57	0	0					0	0	34	5	x	0			29	x	x	0	x	0	x	x	x	x	14	x	9	9	x	x	x			0
Tishkoff 2007	Africa	E	Tanzania	Khoisan		Sandawe	68	3	0					0	3	10	0		1	x	x	9	x	x	3	x	0	x	x	x	x	29	x	23	23	x	x	x			0
Tishkoff 2007	Africa	E	Tanzania	Nilo-Saharan		Datog	35	1	0					0	1	1	0		0			1	x	x	8	x	0	x	x	x	x	4	x	19	19	x	x	x			2	x	x	x	x		x		x
Tishkoff 2007	Africa	E	Tanzania	Afro-Asiatic		Burunge	24	0	0					0	0	6	0		0			6	x	x	7	x	0	x	x	x	x	1	x	8	8	x	x	x			2	x	x	x	x		x		x
Tishkoff 2007	Africa	W	Nigeria	Niger-Congo	Volta-Benue	Yoruba	13	0	0					0	0	1	1	x	0			0			0	x	0	x	x	x	x	12	x	0							0
Valone 2004	America	N	USA			EA	114	0		0	0		0			0	0	0	0			0			1	0	0	0			1	0		3	3	x	x	0			0	3	24	6	0	1	1	0	0
Valone 2004	America	N	USA			AA	115	1		1	0		0			2	1	0	1	x	x	0			0	3	3	3	x	x	0	67	x	2	2	x	x	0			0	1	5	0	0	0			0
Wood 2005	Africa	C	D.R.C	Nilo-Saharan	Nilotic	Alur	9	2	0	0	0	0	0	0	2	0	0	0	0		0	0	0	0	0	0	6	0	6	0	0	0	1	0	0	0	0		0	0	0	0	0	0	0	0	0	0	0
Wood 2005	Africa	C	C.A.R	Niger-Congo	Bantu	Baka Pygmies	18	0	0	0	0	0	0	0	0	13	0	0	1	x	0	0	0	12	0	0	0	0	0	0	0	0	5	0	0	0	0		0	0	0	0	0	0	0	0	0	0	0
Wood 2005	Africa	C	C.A.R	Niger-Congo	Bantu	Biaka Pygmies	31	0	0	0	0	0	0	0	0	17	0	1	0		1	1	0	14	0	0	0	0	0	0	0	2	12	0	0	0	0		0	0	0	0	0	0	0	0	0	0	0
Wood 2005	Africa	C	D.R.C	Niger-Congo	Bantu	Hema	18	1	0	0	0	0	0	0	1	0	0	0	0		0	0	0	0	0	0	7	0	7	0	0	3	2	5	5	0	0	x	0	0	0	0	0	0	0	0	0	0	0
Wood 2005	Africa	C	D.R.C	Nilo-Saharan	Central Sudanic	Mbuti Pygmies	47	1	0	0	0	0	0	0	1	28	0	3	5	x	0	10	0	10	0	0	2	0	0	2	0	3	13	0	0	0	0		0	0	0	0	0	0	0	0	0	0	0
Wood 2005	Africa	C	D.R.C	Niger-Congo	Bantu	Nande	18	0	0	0	0	0	0	0	0	0	0	0	0		0	0	0	0	0	0	0	0	0	0	0	6	12	0	0	0	0		0	0	0	0	0	0	0	0	0	0	0
Wood 2005	Africa	E	Ethiopia	Afro-Asiatic	Semitic	Amhara	18	3	0	0	0	0	0	0	3	0	0	0	0		0	0	0	0	0	0	0	0	0	0	1	0	0	8	2	6	0	x	0	0	0	0	0	6	0	0	0	0	0
Wood 2005	Africa	E	Uganda	Niger-Congo	Bantu	Ganda	26	2	0	0	0	0	0	0	2	0	0	0	0		0	0	0	0	0	0	4	1	2	1	0	8	12	0	0	0	0		0	0	0	0	0	0	0	0	0	0	0
Wood 2005	Africa	E	Tanzania	Afro-Asiatic	Cushistic	Iraqw	9	0	0	0	0	0	0	0	0	2	0	0	0		1	0	0	1	0	0	0	0	0	0	1	1	0	5	0	5	0		0	0	0	0	0	0	0	0	0	0	0
Wood 2005	Africa	E	Kenya	Niger-Congo	Bantu	Kikuyu, Kamba	42	1	0	0	0	0	0	0	1	1	0	0	1	x	0	0	0	0	0	0	1	0	0	1	0	14	17	8	7	1	0	x	0	0	0	0	0	0	0	0	0	0	0
Wood 2005	Africa	E	Kenya	Nilo-Saharan	Nilotic	Luo	9	1	0	0	0	0	0	0	1	2	0	0	1	x	1	0	0	0	0	0	0	0	0	0	0	2	4	0	0	0	0		0	0	0	0	0	0	0	0	0	0	0
Wood 2005	Africa	E	Kenya	Nilo-Saharan	Nilotic	Maasai	26	7	0	0	0	0	0	0	7	2	0	0	0		2	0	0	0	0	0	0	0	0	0	0	3	1	13	9	4	0	x	0	0	0	0	0	0	0	0	0	0	0
Wood 2005	Africa	E	Ethiopia	Afro-Asiatic	Semitic	Mixed Semitic	20	2	0	0	0	0	1	0	1	0	0	0	0		0	0	0	0	0	0	0	0	0	0	2	0	0	11	4	7	0	x	0	0	0	0	0	3	0	2	1	1	0
Wood 2005	Africa	E	Ethiopia	Afro-Asiatic	Cushistic	Oromo	9	1	0	0	0	0	0	0	1	0	0	0	0		0	0	0	0	0	0	0	0	0	0	1	0	0	3	1	2	0	x	0	0	0	0	0	3	0	1	0	1	0
Wood 2005	Africa	N	Egypt	Afro-Asiatic	Erythraic	Egyptian	92	3	0	0	0	0	0	0	3	2	0	0	0		2	0	0	0	1	1	0	0	0	0	0	2	1	40	8	28	4	x	0	0	2	2	1	21	0	8	1	7	0
Wood 2005	Africa	N	Tunisia	Afro-Asiatic	Semitic	Mixed Semitic	28	0	0	0	0	0	0	0	0	0	0	0	0		0	0	0	0	0	0	0	0	0	0	0	0	0	14	0	4	10		0	0	0	0	0	13	0	0	0	0	0
Wood 2005	Africa	S	Namibia	Khoisan	Northern	!Kung/Sekele	32	15	0	0	5	3	0	7	0	3	0	0	0		0	0	1	2	0	0	0	0	0	0	0	6	4	4	4	0	0	x	0	0	0	0	0	0	0	0	0	0	0
Wood 2005	Africa	S	Namibia	Niger-Congo	Bantu	Ambo	22	0	0	0	0	0	0	0	0	0	0	0	0		0	0	0	0	1	0	1	0	0	1	0	11	7	1	1	0	0	x	0	0	0	0	0	0	0	0	0	0	0
Wood 2005	Africa	S	Namibia	Khoisan	Central	Dama	18	2	0	0	0	1	0	1	0	1	0	1	0		0	0	0	0	1	0	2	1	0	1	0	6	4	0	0	0	0		0	0	0	0	0	1	0	0	0	0	0
Wood 2005	Africa	S	Namibia	Niger-Congo	Bantu	Herero	24	0	0	0	0	0	0	0	0	0	0	0	0		0	0	0	0	0	0	0	0	0	0	0	9	8	0	0	0	0		0	0	1	0	1	1	0	0	0	0	0
Wood 2005	Africa	S	Namibia	Khoisan	Central	Nama	11	7	0	0	0	1	0	6	0	0	0	0	0		0	0	0	0	0	0	0	0	0	0	0	1	1	1	1	0	0	x	0	0	0	0	0	0	0	0	0	0	0
Wood 2005	Africa	S	Zimbabwe	Niger-Congo	Bantu	Shona	49	0	0	0	0	0	0	0	0	5	0	0	0		5	0	0	0	0	0	1	1	0	0	0	25	18	0	0	0	0		0	0	0	0	0	0	0	0	0	0	0
Wood 2005	Africa	S	South Africa	Niger-Congo	Bantu	Sotho-Tswana	28	2	0	0	0	0	0	2	0	5	0	0	0		5	0	0	0	1	0	1	0	0	1	0	10	6	2	2	0	0	x	0	0	1	0	0	0	0		0	0	0
Wood 2005	Africa	S	Namibia	Khoisan	Central	Tsumkwe San	29	19	0	0	8	5	0	6	0	9	0	0	0		0	0	7	2	0	0	0	0	0	0	0	0	0	1	1	0	0	x	0	0	0	0	0	0	0	0	0	0	0
Wood 2005	Africa	S	South Africa	Niger-Congo	Bantu	Xhosa	80	4	0	0	0	0	0	4	0	4	0	0	0		4	0	0	0	3	0	22	0	0	22	0	27	16	4	4	0	0	x	0	0	0	0	0	0	0	0	0	0	0
Wood 2005	Africa	S	South Africa	Niger-Congo	Bantu	Zulu	29	1	0	0	0	0	0	1	0	5	0	0	0		4	1	0	0	1	0	6	0	0	6	0	10	6	0	0	0	0		0	0	0	0	0	0	0	0	0	0	0
Wood 2005	Africa	W	Mali	Niger-Congo	Volta-Dogon	Dogon	55	1	0	1	0	0	0	0	0	4	0	0	4	x	0	0	0	0	0	25	1	0	0	1	0	21	3	0	0	0	0		0	0	0	0	0	0	0	0	0	0	0
Wood 2005	Africa	W	Ghana	Niger-Congo	Volta-Kwa	Ewe	30	0	0	0	0	0	0	0	0	0	0	0	0		0	0	0	0	0	0	0	0	0	0	1	22	7	0	0	0	0		0	0	0	0	0	0	0	0	0	0	0
Wood 2005	Africa	W	Ghana	Niger-Congo	Volta-Kwa	Fante	32	0	0	0	0	0	0	0	0	0	0	0	0		0	0	0	0	0	1	0	0	0	0	1	14	13	1	1	0	0	x	0	0	0	0	0	0	0	0	0	0	0
Wood 2005	Africa	W	Ghana	Niger-Congo	Volta-Kwa	Ga	29	0	0	0	0	0	0	0	0	0	0	0	0		0	0	0	0	0	1	0	0	0	0	0	18	10	0	0	0	0		0	0	0	0	0	0	0	0	0	0	0
Wood 2005	Africa	W	Senegal/Gambia	Niger-Congo	Mande	Mandinka	39	2	0	2	0	0	0	0	0	1	1	0	0		0	0	0	0	0	1	1	1	0	0	0	31	?	3	0	2	1		0	0	0	0	0	0	0	0	0	0	0
Wood 2005	Africa	W	Senegal/Gambia	Niger-Congo	Atlantic N	Wolof	34	0	0	0	0	0	0	0	0	0	0	0	0		0	0	0	0	0	4	1	0	0	1	1	23	?	4	2	0	2	x	0	0	0	0	0	0	0	1	1	0	0
Wood 2005	Africa	WC	Cameroon S	Niger-Congo	Bantu	Bakaka	17	0	0	0	0	0	0	0	0	0	0	0	0		0	0	0	0	0	0	0	0	0	0	0	8	9	0	0	0	0		0	0	0	0	0	0	0	0	0	0	0
Wood 2005	Africa	WC	Cameroon S	Niger-Congo	Bantu	Bakola Pygmies	33	3	3	0	0	0	0	0	0	5	0	2	0		2	1	0	0	0	0	1	0	0	1	0	7	17	0	0	0	0		0	0	0	0	0	0	0	0	0	0	0
Wood 2005	Africa	WC	Cameroon S	Niger-Congo	Bantu	Bassa	11	0	0	0	0	0	0	0	0	0	0	0	0		0	0	0	0	0	0	0	0	0	0	0	6	4	0	0	0	0		0	0	0	0	0	0	0	0	0	0	0
Wood 2005	Africa	WC	Cameroon N	Afro-Asiatic	Chadic	Mandara	28	4	0	0	0	0	0	0	4	1	0	0	0		1	0	0	0	0	0	2	0	0	2	0	3	1	0	0	0	0		0	0	0	0	0	0	0	0	0	0	0
Wood 2005	Africa	WC	Cameroon S	Niger-Congo	Bantu	Ngoumba	31	0	0	0	0	0	0	0	0	7	0	0	0		7	0	0	0	0	0	2	0	0	2	0	12	10	0	0	0	0		0	0	0	0	0	0	0	0	0	0	0
Wood 2005	Africa	WC	Cameroon N	Afro-Asiatic	Chadic	Podokwo	19	0	0	0	0	0	0	0	0	0	0	0	0		0	0	0	0	0	0	0	0	0	0	0	0	0	1	0	1	0		0	0	0	0	0	0	0	0	0	0	0
Wood 2005	Africa	WC	Cameroon N	Niger-Congo	Volta-Adamawa	Tupuri	9	2	0	0	0	0	0	0	2	1	0	0	1	x	0	0	0	0	0	0	0	0	0	0	0	0	0	0	0	0	0		0	0	0	0	0	0	0	0	0	0	0
Wood 2005	Africa	WC	Cameroon N	Afro-Asiatic	Chadic	Uldeme	13	0	0	0	0	0	0	0	0	4	0	0	0		4	0	0	0	0	0	0	0	0	0	0	0	0	0	0	0	0		0	0	0	0	0	0	0	0	0	0	0
							8942
Notes:
X= cannot exlude this haplotype (authors have samples with that haplogroup but did not subtype)
0= this haplotype was typed by authors but none of the samples carried that mutation
blank= was not typed and did not need to be typed (none of the samples in the particular dataset had haplogroup/haplotype step up in phylogenetic tree)
*Forro, Angolares, Monco, Tonga
**Arizona, Connecticut, Florida, N. Carolina, NY, Ohio, S.Dakota, Virginia, Vermont
^as ** except N.Carolina
SA=Asian-Americans
AA=African-Americans
EA=European-Americans
HA=Hispanic-Americans
B2b2, B2b4, B2b3a, and B2b4b typed
1 Mbuti Pygmy of Cruciani 2002 has M115 = B2b2
Lissongo is B2b3a and mixed Nilo-Saharan is B2b3
Brion 2005 designates as CR*
[truncated: 13 more columns]
